# Supplementary material for: A simple mathematical treatment for predicting linear solvent strength behavior in gradient elution: Application to biomolecules
Source: J Sep Sci. 2022 May 26;45(17):3276–85. doi: 10.1002/jssc.202200161 (PMC9543774; doi:10.1002/jssc.202200161)
Supplement: Supplementary file 2 — Supporting Informtion 2 [file JSSC-45-3276-s001.XLSX]

## Sheet: LSS parameters
Calculation of LSS parameters
1. Determining LSS parameters based on 2, 3 or 4 initial gradients
	Analytical conditions			Gradient conditions										compound 1	compound 2	compound 3	compound 4
	Column length	50		%initial	0.05								Ce gradient 1	0.541986	0.188286	0.261006	0.354426
	Column diameter	2.1		%final	0.95								Ce gradient 2	0.483103	0.168013	0.243613	0.342253
	Porosity	0.62		Retention times									Ce gradient 3	0.451775	0.156155	0.232835	0.334895
	Flow rate	0.5		gradient time	tr1	tr2		tr3		tr4			Ce gradient 4
	Dwell volume	0.1		5	3.148	1.183		1.587		2.106			slope (a)	0.189776	0.0673433	0.058907	0.0408811
	t0	0.214744		10	5.227	1.726		2.566		3.662			intercept (b)	0.809631	0.283429	0.344322	0.412219
	Dwell time	0.2		15	7.111	2.184		3.462		5.163			ki	830.386	85.6687	2539.93	1.28854e+07	original gradient
													ki (%ini)	830.386	85.6687	2539.93	1.28854e+07	other gradient
	LSS compound 1			LSS compound 2			LSS compound 3			LSS compound 4				log β	slope
	S	5.26936		S	14.8493		S	16.9759		S	24.4612		gradient 1	-1.41281	18		< 1000 Da
	log k0 (water)	3.18275		log k0 (water)	2.67529		log k0 (water)	4.25362		log k0 (water)	8.33316		gradient 2	-1.71384	9		1000 - 10000 Da
	log ki (%ini)	2.91928		log ki (%ini)	1.93282		log ki (%ini)	3.40482		log ki (%ini)	7.1101		gradient 3	-1.88993	6		> 10000 Da
	min b value	0.0678936		min b value	0.191327		min b value	0.218728		min b value	0.315173		gradient 4
	max b value	0.203681		max b value	0.573982		max b value	0.656184		max b value	0.945518
													ΔΦ	0.9	original gradient		average S	#REF!
2. Calculating retention times for any other gradient conditions based on LSS parameters													ΔΦ	0.75	other gradient
	Gradient conditions
	%initial	0.05
	%final	0.8
	Gradient time	2
	compound 1			compound 2			compound 3			compound 4
	log ki (%ini)	2.91928		log ki (%ini)	1.93282		log ki (%ini)	3.40482		log ki (%ini)	7.1101
	tr	1.88707		tr	0.840332		tr	1.02782		tr	1.26145
	Ce	0.602123		Ce	0.209596		Ce	0.279902		Ce	0.367516
	b	0.424335		b	1.1958		b	1.36705		b	1.96983
Developed by Davy GUILLARME [davy.guillarme@unige.ch] and Sabine HEINISCH [sabine.heinisch@univ-lyon1.fr]

## Sheet: Explanations
Help about the Excel software
1. Determining LSS parameters based on 2, 3 or 4 initial gradients
The user should enter the requested information in all yellow cells:
	Column dimensions (length, diameter, porosity) - Standard HPLC column has a porosity of 0.7, while UHPLC column has a porosity of 0.6
	Mobile phase flow rate
	System dwell volume (gradient delay volume)
	Gradient conditions (%initial, %final and gradient times) - up to 4 gradient times can be considered, but only 2 are sufficient for the calculations
	Retention times of 4 compounds obtained for the different gradient times - retention times have to be indicated from smallest to largest ones
The excel software will calculate all the values reported in blue cells for the four different compounds:
	Column dead time (t0)
	System dwell time (tD)
	S value (slope of the relationship between log k and % organic solvent)
	log k0
	log ki - if log ki < 2.1, the cell will appears in red since this means that s and log k0 values may be inaccurate.
	Minimum and maximum b values - b values should be comprised between 0.1 and 0.5, otherwise, the values are highlighted in red
2. Calculating retention times for any other gradient conditions based on LSS parameters
The user should enter the requested information in all yellow cells:
	Gradient conditions (%initial, %final and gradient time)
The excel software will calculate all the values reported in blue cells for the four different compounds:
	log ki of the compound under the selected gradeint conditions
	Retention time (tr) of the compound under the selected gradeint conditions
	composition at elution (expressed in %B) of the compound under the selected gradeint conditions
	b value - if b value is outside the range explored in part 1 of Excel sheet, the cell will appear in red since tr may be inaccurate (extrapolation)
